# Supplementary material for: Platelet indices significantly correlate with liver fibrosis in HCV-infected patients
Source: PLoS One. 2020 Jan 9;15(1):e0227544. doi: 10.1371/journal.pone.0227544 (PMC6952095; doi:10.1371/journal.pone.0227544)
Supplement: S1 File — (XLSX) [file pone.0227544.s001.xlsx]

## Sheet: Sheet1
	aa=0,ab=1,bb=2,male=0，female=1
HCV Sample Name	sex	age	HGB	RBC	WBC	lymphocyte%	monocyte%	neutrophil%	Eosinophilic cells%	Basophilic granulocytes%	lymphocyte#	monocyte#	neutrophil#	Eosinophilic cells#	Basophilic granulocytes#	PLT	PDW %	MPV,Fl	P-LCR %	PCT=MPV*PLT count*10-5
1	0	51	156	4.7	4.18	61.5	3.1	33.5	1.9	0	2.57	0.13	1.4	0.08	0	174	14	11.3	35.5	0.2
2	0	46	145	4.38	3.9	16.9	5.4	44.6	2.8	0.3	1.83	0.21	1.74	0.11	0.01	206	9.5	9.1	18.2	0.19
3	0	47	143	4.89	3.62	42.8	9.4	38.6	8.6	0.6	1.55	0.34	1.4	0.31	0.02	217	13.1	11.1	32.3	0.24
4	1	48	135	4.74	7.88	43.8	3	51.1	2	0.1	3.45	0.24	4.02	0.16	0.01	340	11.1	9.6	22.8	0.33
5	1	71	138	4.51	3.9	46.9	6.2	43.3	3.3	0.3	1.83	0.24	1.69	0.13	0.01	185	15.3	11.8	38.9	0.19
6	0	49	147	4.48	6.94	39.9	4.5	55.5	0	0.1	2.77	0.31	3.85	0	0.01	232	14.1	11	33.9	0.26
7	1	56	117	3.93	1.51	43	10.6	45.1	1.3	0	0.65	0.16	0.68	0.02	0	139	13.4	11.1	31.7	0.15
8	0	37	180	5.54	8.14	54.2	2.5	36.1	7	0.2	4.41	0.2	2.94	0.57	0.02	223	11.5	10	25.4	0.22
9	1	57	90	2.69	2.84	39.1	3.5	57	0.4	0	1.11	0.1	1.62	0.01	0	136	14.2	11.7	36.9	0.16
10	0	25	150	4.8	3.46	52	7.2	40.8	0	0	1.8	0.25	1.41	0	0	236	13.6	11.2	34.1	0.26
11	0	24	174	5.73	6.28	33.6	1.9	64	0.3	0.2	2.11	0.12	4.02	0.02	0.01	183	12.7	10.5	28.9	0.19
12	1	53	118	3.75	3.45	25.8	5.2	68.7	0.3	0	0.89	0.18	2.37	0.01	0	78	12.4	11.9	36.4	0.09
13	1	59	95	2.86	1.87	38.5	9.1	51.3	1.1	0	0.72	0.17	0.96	0.02	0	63	13.7	11	31.4	0.07
14	1	26	137	4.69	6.36	35.1	1.6	62.8	0.3	0.2	2.23	0.1	4	0.02	0.01	270	12.3	10.5	28.7	0.28
15	1	57	98	3.25	2.32	44.8	8.6	45.7	0.9	0	1.04	0.2	1.06	0.02	0	82	14.2	11.6	37	0.1
16	0	50	129	4.37	1.66	48.2	11.4	37.4	3	0	0.8	0.19	0.62	0.05	0	141	14	11.8	38.7	0.17
17	1	48	107	3.31	1.91	41.9	7.3	49.2	1.6	0	0.8	0.14	0.94	0.03	0	127	11.2	10	24.9	0.13
19	0	63	74	2.19	1.86	29.6	8.1	53.2	9.1	0	0.55	0.15	0.99	0.17	0	76	18.3	12.6	42.4	0.1
20	0	52	167	5.61	7.74	29.6	2.7	67.1	0.6	0	2.29	0.21	5.19	0.05	0	220	17.1	11.8	38.2	0.26
21	1	67	145	4.49	3.68	34.2	6	57.1	2.4	0.3	1.26	0.22	2.1	0.09	0.01	201	9.8	9.3	19.4	0.19
22	1	58	130	4.15	4.5	35.3	4.4	58.5	1.6	0.2	1.59	0.2	2.63	0.07	0.01	144	14.8	11.6	36.3	0.17
23	1	75	131	4.3	15.17	12.8	2.4	84.6	0.1	0.1	1.94	0.37	12.83	0.01	0.02	129	14.7	11.9	39	0.15
24	0	43	163	5.02	5.2	52.3	4.2	39.8	3.3	0.4	2.72	0.22	2.07	0.17	0.02	95	17.6	11.9	38.1	0.11
25	0	65	159	5.05	4.42	34.2	6.1	57.9	1.6	0.2	1.51	0.27	2.56	0.07	0.01	131	12.9	10.5	29.4	0.14
26	1	79	139	3.83	7.23	19.1	4.3	76.2	0.3	0.1	1.38	0.31	5.51	0.02	0.01	134	13.2	10.7	31.2	0.14
27	0	61	147	4.71	3.19	49.2	5	40.2	5.3	0.3	1.57	0.16	1.28	0.17	0.01	128	11.8	10.4	27.8	0.13
28	1	43	147	4.51	5.19	38.2	4.6	55.4	1.2	0.6	1.98	0.24	2.88	0.06	0.03	137	12.2	10.5	28	0.14
29	0	36	136	4.39	4.76	33	5.7	56.9	4.4	0	1.57	0.27	2.71	0.21	0	159	12.9	10.8	30.8	0.17
30	1	60	136	4.38	3.46	4.08	4	54.6	0.6	0	1.41	0.14	1.89	0.02	0	109	12.6	11.2	32.5	0.12
31	0	63	142	3.73	5.07	42.2	6.1	49.7	1.8	0.2	2.14	0.31	2.52	0.09	0.01	62	22.1	13.7	50.6	0.08
32	0	60	124	3.63	3.27	33.9	11	53	2.1	0	1.11	0.36	1.73	0.07	0	108	13.1	10.9	30.9	0.12
33	0	62	155	4.56	4.75	4.06	4.2	50.6	4.4	0.2	1.93	0.2	2.4	0.21	0.01	64	13.2	11.1	31.2	0.07
34	0	58	121	4.74	11.68	18.1	4.4	73.1	4.2	0.2	2.11	0.51	8.55	0.49	0.02	178	16.6	11	33.7	0.2
35	1	54	132	4.31	5	39.2	4.4	55.6	0.6	0.2	1.96	0.22	2.78	0.03	0.01	209	13	10.9	32.2	0.23
36	0	58	144	4.44	4.72	55.7	2.3	38.6	3	0.4	2.63	0.11	1.82	0.14	0.02	130	14.2	11.3	35.1	0.15
37	0	58	153	4.45	4.67	57.4	5.1	33.2	4.1	0.2	2.68	0.24	1.55	0.19	0.01	130	14.9	11.9	39	0.15
38	0	47	142	4.43	4.4	45.7	17.7	35	1.6	0	2.01	0.78	1.54	0.07	0	220	14.4	11.4	35	0.25
39	0	27	156	5.62	8.42	39.1	4.6	54.1	2.1	0.1	3.29	0.39	4.55	0.18	0.01	316	10.4	9.5	21.6	0.3
40	0	43	157	4.89	6.84	16.5	4.7	78.8	0	0	1.13	0.32	5.39	0	0	174	12.5	10.3	28	0.18
41	0	40	157	4.81	5.19	58.2	1.3	39.7	0.6	0.2	3.02	0.07	2.06	0.03	0.01	94	15.2	11.6	36.2	0.11
42	0	54	155	4.63	4.03	32.8	4.7	58.8	3.5	0.2	1.32	0.19	2.37	0.14	0.01	138	10.5	9.8	24.1	0.14
43	0	28	167	5.52	3.81	41.2	1.8	53.8	2.9	0.3	0.57	0.07	2.05	0.11	0.01	136	14.5	11	33.4	0.15
44	0	47	152	4.66	7.42	49.5	2.6	36.2	10.9	0.8	3.67	0.19	2.69	0.81	0.06	170	17.4	12.9	44.9	0.22
45	0	73	123	4.34	3.56	41.3	6.5	43.5	8.7	0	1.47	0.23	1.55	0.31	0	123	12.1	10.3	27.8	0.13
46	1	65	146	4.71	5.32	31.4	3.6	64.4	0.4	0.2	1.67	0.19	3.43	0.02	0.01	207	11.2	10.1	25.3	0.21
47	1	70	146	4.37	4.68	34.6	4.7	59.2	1.5	0	1.62	0.22	2.77	0.07	0	125	14.8	11.7	37.4	0.15
48	1	65	132	4.38	5.51	46.6	5.6	45.6	1.8	0.4	2.57	0.31	2.51	0.1	0.02	171	14.5	11.2	33.1	0.19
49	0	65	151	4.66	2.97	39.1	5.4	53.1	2.4	0	1.16	0.16	1.58	0.07	0	47	15.6	11.7	36.7	0.06
50	0	57	142	4.9	6.85	37.4	5.8	55.5	1	0.3	2.56	0.4	3.8	0.07	0.02	315	11.7	10.5	28.5	0.33
51	1	62	149	4.96	5.52	29.7	3.4	65.3	1.4	0.2	1.64	0.19	3.6	0.08	0.01	232	10.8	9.4	21.4	0.22
52	0	30	157	5.11	6.65	40.5	2	55.4	1.8	0.3	2.69	0.13	3.69	0.12	0.02	239	14.2	11.4	36	0.27
53	0	26	132	4.2	2.12	25	6.1	68.4	0.5	0	0.53	0.13	1.45	0.01	0	123	12.1	10.7	28.4	0.13
54	1	71	132	4.07	4.63	46.4	3.7	47.6	1.9	0.4	2.15	0.17	2.2	0.09	0.02	199	12.8	10.7	29.8	0.21
55	1	57	136	4.52	4.57	45.1	3.3	50.1	1.5	0	2.06	0.15	2.29	0.07	0	160	13	10.5	28.9	0.17
56	1	74	108	3.99	5.14	30.4	4.5	64.1	0.8	0.2	1.56	0.23	3.3	0.04	0.01	154	10.9	10.3	26.5	0.16
57	1	51	141	4.68	4.99	40.7	5.6	51.7	1.6	0.4	2.03	0.28	2.58	0.08	0.02	112	13.9	10.9	32.5	0.12
58	1	58	131	4.16	3.1	41	3.5	48.1	7.1	0.3	1.27	0.11	1.49	0.22	0.01	114	12.8	10.7	29.7	0.12
59	1	56	139	4.87	5.55	44.7	2.5	51.5	1.1	0.2	2.48	0.14	2.86	0.06	0.01	280	13.7	11	32.9	0.31
60	0	24	142	5.21	4.48	41.3	5.6	52.4	0.7	0	1.85	0.25	2.35	0.03	0	170	13.4	10.8	30.9	0.18
61	1	75	125	3.94	8.64	28.8	5.3	65.1	0.6	0.2	2.49	0.46	5.62	0.05	0.02	246	12.1	10.8	30.4	0.27
62	1	39	151	5.19	8.13	47.8	3.3	47.1	1.6	0.2	3.89	0.27	3.82	0.13	0.02	219	10	9.3	19.7	0.2
63	1	39	147	4.54	3.91	17.6	5.4	73.9	3.1	0	0.69	0.21	2.89	0.12	0	159	15.3	11.9	38.8	0.19
64	1	64	114	3.72	2.5	28	4.4	66	1.6	0	0.7	0.11	1.65	0.04	0	155	12.4	10.8	31.4	0.17
65	1	59	137	4.25	7.28	56.2	3.8	37.7	2.2	0.1	4.09	0.28	2.74	0.16	0.01	109	13.6	11.3	34.3	0.12
66	1	59	81	2.61	1.48	40.5	6.8	50.7	2	0	0.6	0.1	0.75	0.03	0	190	10.7	9.8	23.5	0.19
67	1	54	83	2.52	2	32.5	5	62	0.5	0	0.65	0.1	1.24	0.01	0	168	11.6	10.6	28.2	0.18
68	1	56	141	4.69	2.68	32.5	3.4	61.8	1.9	0.4	0.87	0.09	1.66	0.05	0.01	172	11.8	10.2	27	0.18
69	1	60	116	3.87	3.14	53.8	5.4	40.5	0.3	0	1.69	0.17	1.27	0.01	0	69	17.8	12.7	44.4	0.09
70	0	69	151	4.85	2.59	46.3	3.9	48.3	1.5	0	1.2	0.1	1.25	0.04	0	73	13.1	10.8	31.7	0.08
71	1	50	157	4.64	6.32	46.7	4	48.6	0.5	0.2	2.95	0.25	3.08	0.03	0.01	163	13.5	11.3	35.3	0.18
73	1	60	141	4.41	3.74	50	2.9	46.3	0.8	0	1.87	0.11	1.73	0.03	0	172	12.2	10.5	28.7	0.18
74	0	51	145	4.32	1.94	31.1	6.5	61.4	0.8	0.2	3.71	0.78	7.33	0.1	0.02	399	10.2	9.6	21.3	0.36
75	1	49	131	4.55	3.33	29.1	5.4	64.3	0.9	0.3	0.97	0.18	2.14	0.03	0.01	226	12.3	10.2	27.3	0.23
76	0	53	162	5.32	5.09	31.2	1.8	66	0.8	0.2	1.59	0.09	3.36	0.04	0.01	62	14.8	11	34.8	0.07
77	0	51	143	4.51	5.35	40	4.3	52.9	2.6	0.2	2.14	0.23	2.83	0.14	0.01	154	11.7	10.9	31.1	0.17
78	1	65	137	4.2	4.87	49.9	1.8	46.3	1.8	0.2	2.43	0.09	2.25	0.09	0.01	134	12.4	10.3	27.8	0.14
79	1	63	132	4.3	4.1	53.9	5.1	39.3	1.5	0.2	2.21	0.21	1.61	0.06	0.01	170	16.7	12.4	43	0.21
80	1	61	119	3.95	2.91	50.2	3.1	45.7	1	0	1.46	0.09	1.33	0.03	0	185	10.6	9.7	23.1	0.18
81	0	47	158	4.69	4.7	44.7	3.8	49.8	1.7	0	2.1	0.18	2.34	0.08	0	234	12.2	10.1	26.3	0.24
82	0	22	151	4.83	3.95	39	4.8	54.6	1.3	0.3	1.54	0.19	2.16	0.05	0.01	208	12.4	10.2	28.2	0.21
83	0	44	78	2.82	9.62	40.6	3	53.6	2.7	0.1	3.91	0.29	5.15	0.26	0.01	226	11.1	10.2	25.6	0.23
84	0	33	177	5.49	7.36	37.5	3.8	54.1	4.5	0.1	2.76	0.28	3.98	0.33	0.01	139	10.8	9.6	22.1	0.13
85	0	48	157	5.06	5.14	21.8	2.3	75.1	0.8	0	1.12	0.12	3.86	0.04	0	248	11.5	9.7	23.6	0.24
86	1	59	134	4.06	3.95	48.4	5.1	45.9	0.3	0.3	1.91	0.2	1.82	0.01	0.01	62	13.3	11	32.3	0.07
87	1	59	137	4.6	4.58	49.1	1.5	47.7	1.5	0.2	2.25	0.07	2.18	0.07	0.01	162	13.5	11.1	33.5	0.18
88	0	29	171	5.61	5.37	28.3	4.1	66.3	1.3	0	1.52	0.22	3.56	0.07	0	187	14.7	11.8	37.3	0.22
89	0	41	124	4.5	2.34	51.7	6.8	38.9	2.6	0	1.21	0.16	0.91	0.06	0	47	16.1	12.1	41.3	0.06
90	0	55	159	4.92	4.58	32.8	3.1	61.9	2.2	0	1.5	0.14	2.84	0.1	0	170	14.4	11.5	35.7	0.2
91	1	24	131	4.44	3.89	46	2.1	48.8	2.8	0.3	1.79	0.08	1.9	0.11	0.01	249	9	8.7	15.1	0.22
92	1	36	133	4.17	5.59	37.2	3.6	55.4	3.6	0.2	2.08	0.2	3.1	0.2	0.01	220	10.8	9.6	22.9	0.21
93	1	64	135	5.23	5.31	33.9	4.5	59.9	1.5	0.2	1.8	0.24	3.18	0.08	0.01	309	11.2	9.4	21.4	0.29
94	1	66	133	4.19	4.04	57.7	1.5	38.6	2.2	0	2.33	0.06	1.56	0.09	0	79	11.3	10.2	26.5	0.08
95	1	63	141	4.62	5.62	44.5	2.5	51.9	0.9	0.2	2.5	0.14	2.92	0.05	0.01	111	15.1	11.5	34.8	0.13
96	0	61	109	3.5	2.16	38.9	6	54.6	0.5	0	0.84	0.13	1.18	0.01	0	150	11.6	10.3	26.7	0.16
97	0	79	121	3.86	3.98	49.2	2.3	45.4	2.8	0.3	1.96	0.09	1.81	0.11	0.01	128	13.8	11.6	37.2	0.15
99	0	78	136	4.28	4.06	40.4	7.4	49.8	2.2	0.2	1.64	0.3	2.02	0.09	0.01	117	16.4	11.6	36.8	0.14
100	1	70	106	3.43	3.7	49.5	1.6	47.5	1.4	0	1.83	0.06	1.76	0.05	0	76	13	10.9	31.6	0.08
101	0	60	148	4.87	6.75	42.7	2.5	52.9	1.6	0.3	2.88	0.17	3.57	0.11	0.02	182	17.9	12.8	46.6	0.23
102	0	69	150	4.19	4.64	55	4.5	39.2	1.3	0	2.55	0.21	1.82	0.06	0	98	15.2	12	40.9	0.12
103	0	54	151	4.93	2.66	52.6	9	27.1	11.3	0	1.4	0.24	0.72	0.3	0	123	14.9	11.6	36.3	0.14
104	1	60	132	4.02	3.35	40.9	5.4	51.9	1.5	0.3	1.37	0.18	1.74	0.05	0.01	139	15.6	11.9	39	0.17
105	1	56	138	4.27	3.63	54.8	5.2	39.1	0.6	0.3	1.99	0.19	1.42	0.02	0.01	111	16.7	12.2	39.5	0.14
106	1	60	128	4.13	4.73	35.1	5.5	56.3	2.7	0.4	1.66	0.26	2.66	0.13	0.02	239	12.3	10.7	30.3	0.25
107	1	57	123	4.28	2.54	51.6	1.2	44.8	2	0.4	1.31	0.03	1.14	0.05	0.01	135	11.6	10.5	27.2	0.14
108	0	46	152	4.8	3.29	39.2	5.5	52.3	2.7	0.3	1.29	0.18	1.72	0.09	0.01	105	12.3	10.6	29.6	0.11
109	0	20	121	3.94	2.41	51.5	14.5	33.6	0.4	0	1.24	0.35	0.81	0.01	0	156	13.6	11	32.3	0.17
110	0	63	127	3.91	4.2	43.6	5.5	49	1.4	0.5	1.83	0.23	2.06	0.06	0.02	207	11.2	9.8	24.2	0.2
111	0	48	156	4.71	4.22	45	5.9	46	2.6	0.5	1.9	0.25	7.94	0.11	0.02	94	12.3	10.9	31.1	0.1
112	0	79	129	3.95	3.77	53.6	5	38.7	2.4	0.3	2.02	0.19	0.46	0.09	0.01	138	11.1	10	24.4	0.14
113	1	52	134	4.55	3.92	37.5	3.1	58.1	1.3	0	1.47	0.12	2.28	0.05	0	148	14.6	11.8	38.9	0.17
114	1	25	130	4.85	7.48	33.8	4.4	59	2.7	0.1	2.53	0.33	4.41	0.2	0.01	314	10.3	9.5	21.2	0.3
115	0	71	147	4.71	5.53	27.1	3.6	47.3	2	0	1.5	0.2	3.72	0.11	0	145	10.9	9.8	22.8	0.14
116	1	55	140	4.7	3.93	38.9	1.8	58.8	0.5	0	1.53	0.07	2.31	0.02	0	168	13.1	11.3	34.2	0.19
117	1	56	133	4.78	4.92	45.3	2.4	49.5	2.6	0.2	2.23	0.12	2.43	0.13	0.01	230	10.1	9.1	18.6	0.21
118	0	49	146	4.44	2.65	46.8	4.2	47.5	1.5	0	1.24	0.11	1.26	0.04	0	103	14.8	11.2	34.1	0.12
119	0	38	138	4.39	3.03	57.4	3.3	38	1	0.3	1.74	0.1	1.15	0.03	0.01	137	12.8	10.2	27.4	0.14
121	0	63	136	4.05	6.21	24.6	3.2	70.4	1.6	0.2	1.53	0.2	4.37	0.1	0.01	173	11	9.8	22.4	0.17
122	1	77	124	3.97	3.38	35.5	5.3	58	1.2	0	1.2	0.18	1.96	0.04	0	106	13.5	11.1	33.5	0.12
123	1	49	135	4.32	3.1	44.5	2.3	48.7	4.2	0.3	1.38	0.07	1.51	0.13	0.01	134	10.5	9.8	23	0.13
124	0	47	165	5.54	4.54	56.8	5.1	35.9	2	0.2	2.58	0.23	1.63	0.09	0.01	115	18	12.6	40.7	0.15
125	1	58	124	4.44	3.55	21.1	4.8	74.1	0	0	0.75	0.17	2.63	0	0	85	13.2	10.9	32	0.09
126	1	48	123	4.87	5.06	38.3	5.3	52.8	3.4	0.2	1.94	0.27	2.67	0.17	0.01	189	10.3	9.7	22	0.18
127	0	52	154	4.87	15.03	26.4	4	69.1	0.5	0	3.97	0.6	10.38	0.08	0	268	17.8	12.7	44.1	0.34
128	1	47	124	4.02	5.06	32	2	60.9	4.5	0.6	1.62	0.1	3.08	0.23	0.03	243	10.2	9.3	20.6	0.23
129	0	56	159	5.17	4.05	42	3.7	51.6	2.7	0	1.7	0.15	2.09	0.11	0	167	12.4	10.2	26.1	0.17
130	0	76	148	4.9	3.72	37.6	2.7	56.7	2.7	0.3	1.4	0.1	2.11	0.1	0.01	114	13	10.9	32.4	0.13
131	1	27	141	4.75	7.52	36	4.3	57.8	1.6	0.3	2.71	0.32	4.35	0.12	0.02	336	10.5	9.6	21.9	0.32
132	0	72	127	4.05	3.42	43	5.3	48.8	2.3	0.6	1.47	0.18	1.67	0.08	0.02	66	14.5	11.1	30.9	0.07
133	1	22	139	4.85	5.57	36.6	4.3	57.8	1.1	0.2	2.04	0.24	3.22	0.06	0.01	217	10.9	9.6	22.1	0.21
134	0	67	138	4.45	5.96	44.6	1.7	51.1	2.3	0.3	2.66	0.1	3.04	0.14	0.02	212	14.5	11.8	39.2	0.25
135	0	46	163	5.37	5.34	47.4	1.3	46	5.1	0.2	2.53	0.07	2.46	0.27	0.01	193	13.8	10.9	31.4	0.21
136	1	65	144	4.74	3.26	42.3	5.5	48.5	3.4	0.3	1.38	0.18	1.58	0.11	0.01	131	14.6	11.4	33.6	0.15
137	1	61	134	4.37	2.2	37.7	2.7	56.4	3.2	0	0.83	0.06	1.24	0.07	0	51	14.4	12.8	43	0.06
138	0	43	111	3.55	5.1	42.5	2.9	53.6	1	0	2.17	0.15	2.73	0.05	0	87	17	11.9	37.9	0.1
139	0	49	151	4.92	5.68	40	6	50.5	3.3	0.2	2.27	0.34	2.87	0.19	0.01	233	13.3	11	32.1	0.26
140	0	44	161	5.27	6.2	49	3.9	43.4	3.5	0.2	3.04	0.24	2.69	0.22	0.01	172	15.6	11.9	39.4	0.21
141	0	67	137	4.43	4.1	49.3	4.4	45.1	1.2	0	2.02	0.18	1.85	0.05	0	151	12.1	10.3	27.1	0.16
142	1	66	106	3.02	2.91	28.5	12.4	55.4	2.7	1	0.83	0.36	1.61	0.08	0.03	54	14.5	11.4	35.2	0.06
143	1	67	125	4.12	3.31	45	4.2	49	1.8	0	1.49	0.14	1.62	0.06	0	116	13.7	11	33.2	0.13
144	1	70	117	3.89	3.2	50.9	8.1	39.1	1.6	0.3	1.63	0.26	1.25	0.05	0.01	122	16.8	12.3	40.5	0.15
145	1	72	125	4.03	3.88	37.9	5.9	51.6	4.6	0	1.47	0.23	2	0.18	0	104	16.5	12.5	42.3	0.13
146	1	64	143	4.29	3.04	47.7	4.6	46.4	1.3	0	1.45	0.14	1.41	0.04	0	67	14.6	11.4	34.5	0.08
147	0	60	138	4.6	8.03	44.5	3.6	50.2	1.6	0.1	3.57	0.29	4.03	0.13	0.01	258	11.6	10.3	27.1	0.27
148	1	64	122	3.64	2.6	41.9	5.8	48.8	3.1	0.4	1.09	0.15	1.27	0.08	0.01	36	16	12.1	39.7	0.04
149	0	41	172	5.2	6.16	38.8	5.8	51.6	3.6	0.2	2.39	0.36	3.18	0.22	0.01	208	11.8	9.9	25.6	0.21
150	0	41	118	3.9	3.59	47.6	6.4	45.2	0.8	0	1.71	0.23	1.62	0.03	0	96	14	11.2	32.9	0.11
151	0	50	135	4.63	6.93	49.9	6.9	34.2	8.9	0.1	3.46	0.48	2.36	0.62	0.01	100	19.2	13.5	48.2	0.13
152	0	45	153	4.77	8.97	47.6	4.7	45	2.5	0.2	4.27	0.42	4.04	0.22	0.02	140	13	11.1	33.5	0.16
153	0	47	155	5.02	5.69	33.6	3.2	61.4	1.8	0	1.91	0.18	3.5	0.1	0	282	11.2	9.8	23.5	0.28
154	0	73	142	4.56	15.34	23.9	4.2	71.1	0.7	0.1	3.66	0.64	10.92	0.11	0.01	98	14.1	11.5	35.5	0.11
156	1	61	135	4.53	3.59	40.7	5.3	52.6	1.4	0	1.46	0.19	1.89	0.05	0	165	12.3	10.8	30.8	0.18
157	0	31	171	5.48	4.17	39.6	7.7	51.7	1	0	1.65	0.32	2.16	0.04	0	169	17	11.9	39.4	0.2
158	1	50	128	4.66	5.18	32.2	3.7	62.7	1	0.4	1.67	0.19	3.25	0.05	0.02	118	14.6	12	37.2	0.14
159	0	45	165	5.1	4.96	39.1	3.6	54.3	2.6	0.4	1.94	0.18	2.69	0.13	0.02	80	15.7	10.9	32.5	0.09
160	0	33	158	5.25	6.39	37.1	4.4	57.2	1.3	0	2.37	0.28	3.66	0.08	0	157	14.1	10.6	29.6	0.17
161	0	52	140	4.66	3.66	42.9	4.4	49.4	3	0.3	1.57	0.16	1.81	0.11	0.01	201	11	9.9	23.5	0.2
162	1	44	118	3.91	3.67	35.1	7.4	56.7	0.8	0	1.29	0.27	2.08	0.03	0	155	15	11.7	38.1	0.18
163	0	26	164	5.42	5.74	42.9	4.4	51.8	0.9	0	2.46	0.25	2.98	0.05	0	163	12.2	10.8	30.9	0.18
164	1	55	141	4.58	5.82	34.9	2.1	62.5	0.5	0	2.03	0.12	3.64	0.03	0	243	11.5	9.9	24.4	0.24
165	0	83	131	4.22	7.22	20.9	6.9	70.7	1.4	0.1	1.51	0.5	5.1	0.1	0.01	171	14.2	12	37.6	0.21
166	1	54	146	4.6	5.47	34.7	3.8	59.7	1.6	0.2	1.9	0.21	3.26	0.09	0.01	127	11.5	10	25.8	0.13
167	0	61	165	5.2	5.38	26.4	4.1	68.4	1.1	0	1.42	0.22	3.68	0.06	0	227	12.1	10	25.1	0.23
168	1	53	132	4.18	3.19	50.2	5	43.2	1.3	0.3	1.6	0.16	1.38	0.04	0.01	151	12.1	9.9	24	0.15
169	1	46	144	4.29	3.79	44.6	3.7	49.1	2.6	0	1.69	0.14	1.86	0.1	0	136	10.7	9.4	21.1	0.13
170	1	46	131	4.15	4.15	41	6.6	52	0.4	0	1.05	0.17	1.33	0.01	0	97	12.5	10.6	29.2	0.1
171	0	45	153	5.1	6.01	37.9	4.2	55.9	1.8	0.2	2.28	0.25	3.36	0.11	0.01	213	12.4	10.4	28.4	0.22
172	1	55	98	3.13	2.22	39.6	5.4	55	0	0	0.88	0.12	1.22	0	0	106	11.9	10.5	27.3	0.11
173	1	63	121	4.18	4.35	36.6	10.8	51	1.4	0.2	1.59	0.47	2.22	0.06	0.01	78	13	10.9	29.7	0.08
174	1	61	130	3.85	3.58	34.4	5	59.5	0.8	0.3	1.23	0.18	2.13	0.03	0.01	168	11.9	9.8	23.7	0.17
175	0	57	135	4.46	9.39	18.6	5.9	73.4	1.9	0.2	1.75	0.55	6.89	0.18	0.02	177	16.9	12.4	41.5	0.22
176	0	59	127	3.87	3.65	37	4.7	57.2	1.1	0	1.35	0.17	2.09	0.04	0	94	15	10.8	31.9	0.1
177	1	60	163	5.38	4.41	33.1	4.3	59.2	3.2	0.2	1.46	0.19	2.61	0.14	0.01	106	13.1	10.8	31.4	0.11
178	0	46	148	4.72	4.69	54.2	1.9	39.9	3.8	0.2	2.54	0.09	1.87	0.18	0.01	174	13.9	11.4	36.2	0.2
179	0	28	114	5.69	7.49	46.5	5.6	45.8	2	0.1	3.48	0.42	3.43	0.15	0.01	190	10	9	18.4	0.17
180	0	66	160	5.18	3.32	45.8	2.7	48.2	3.3	0	1.52	0.09	1.6	0.11	0	94	17.5	12.3	42.8	0.12
181	1	47	131	4.44	4.84	28.5	2.5	65.1	3.5	0.4	1.38	0.12	3.15	0.17	0.02	271	12	10.1	26.9	0.27
182	1	61	130	4.1	4.54	51.5	4.2	41.7	2.4	0.2	2.34	0.19	1.89	0.11	0.01	219	11.4	10.2	27.3	0.22
183	0	49	168	5.11	5.71	31.2	7.7	60	1.1	0	1.78	0.44	3.43	0.06	0	124	11.1	9.8	23.9	0.12
184	1	52	106	4.61	3.55	45.6	5.9	48.2	0.3	0	1.62	0.21	1.71	0.01	0	244	10	9.1	19.2	0.22
186	1	46	135	4.26	3.05	44.3	6.2	46.2	3	0.3	1.35	0.19	1.41	0.09	0.01	207	13.2	10.8	31.5	0.22
187	0	69	137	4.08	3.37	30.6	4.5	61.9	2.7	0.3	1.03	0.15	2.09	0.09	0.01	102	13.7	11.5	37	0.12
188	1	46	143	4.43	3.55	62.3	3.9	31.8	1.7	0.3	2.21	0.14	1.13	0.06	0.01	172	11.5	10	25.6	0.17
189	0	42	135	4.29	2.36	50.4	7.6	42	0	0	1.19	0.18	0.99	0	0	76	14.9	11.3	33	0.09
190	0	25	151	4.92	4.54	35.7	4.2	58.6	1.3	0.2	1.62	0.19	2.66	0.06	0.01	164	15.6	12.2	40.7	0.2
191	1	51	84	2.45	1.49	31.5	4.7	63.8	0	0	0.47	0.07	0.95	0	0	85	14.2	10.9	29.4	0.09
192	0	55	142	4.64	4.25	44.2	7.3	46.7	1.6	0.2	1.88	0.31	1.98	0.07	0.01	163	15.5	11.8	36.8	0.19
193	0	65	95	3	2.42	33.9	9.5	56.2	0.4	0	0.82	0.23	1.36	0.01	0	100	13.9	11.9	36.6	0.12
194	1	56	130	4.19	3.82	37.4	5.8	54.7	1.8	0.3	1.43	0.22	2.09	0.07	0.01	101	15.1	10.7	31.3	0.11
195	0	42	162	5.38	5.42	45.4	4.2	48.9	1.5	0	2.46	0.23	2.65	0.08	0	239	11	9.9	23.9	0.24
196	0	79	143	4.45	5.73	46.9	2.8	48.4	1.7	0.2	2.69	0.16	2.77	0.1	0.01	194	12.3	10.5	29.7	0.2
197	1	57	120	4.02	6.71	23.4	1.9	73.3	1.3	0.1	1.57	0.13	4.91	0.09	0.01	186	11.6	10.4	28.3	0.19
198	1	61	135	4.12	5.27	52.2	1.9	43.6	2.1	0.2	2.75	0.1	2.3	0.11	0.01	109	11.4	10.2	26.8	0.11
199	0	37	144	4.58	5.27	29.8	4.2	64.7	1.3	0	1.57	0.22	3.41	0.07	0	138	14.4	10.9	32	0.15
200	0	25	161	5.28	6.34	36.6	2.2	60.1	1.1	0	2.32	0.14	3.81	0.07	0	206	11.9	10.3	27	0.21
201	0	40	150	4.69	3.67	33.2	3.5	62.2	1.1	0	1.22	0.13	2.28	0.04	0	129	15.8	11.7	37.5	0.15
202	1	66	129	3.88	6.69	31.5	4.5	62.6	1.3	0.1	2.11	0.3	4.18	0.09	0.01	165	14	11.1	33.9	0.18
205	0	60	150	4.81	4.77	23.7	5.2	69.6	1.5	0	1.13	0.25	3.32	0.07	0	115	11.6	10.4	28	0.12
206	0	37	155	5.38	4.84	35.7	4.8	51.7	7.4	0.4	1.73	0.23	2.5	0.36	0.02	258	13.6	11.2	33.3	0.29
207	0	52	138	4.28	6.91	29.4	3.3	65.6	1.6	0.1	2.03	0.23	4.53	0.11	0.01	159	12.4	10.7	29.5	0.17
208	1	46	141	4.87	3.88	45.1	4.9	49	1	0	1.75	0.19	1.9	0.04	0	160	15.5	11.8	38.7	0.19
209	0	80	134	3.86	2.48	37.9	4	56.9	1.2	0	0.94	0.1	1.41	0.03	0	49	14.4	11.9	37.9	0.06
210	1	41	159	4.64	3.89	50.4	7.2	39.8	2.3	0.3	1.96	0.28	1.55	0.09	0.01	140	14.2	11.4	35.3	0.16
211	1	49	140	4.43	4.92	53.3	4.7	41.2	0.8	0	2.62	0.23	2.03	0.04	0	108	15.6	11.6	38.5	0.13
212	1	56	153	5.05	4.45	38.9	3.4	56.1	1.6	0	1.73	0.15	2.5	0.07	0	215	10.7	9.8	23.3	0.21
213	0	61	160	5.24	3.98	39.2	4	54.7	1.8	0.3	1.56	0.16	2.18	0.07	0.01	145	12.9	10.8	31	0.16
214	0	53	154	4.92	5.96	48.7	5.2	43.7	2.2	0.2	2.9	0.31	2.61	0.13	0.01	153	16	11.9	38.3	0.18
215	1	71	125	4.32	2.59	35.5	5	56.4	2.7	0.4	0.92	0.13	1.46	0.07	0.01	101	11.1	9.7	22.3	0.1
216	0	27	147	4.83	3.9	38.7	6.2	53.3	1.5	0.3	1.51	0.24	2.08	0.06	0.01	187	13.2	10.7	30	0.2
217	0	77	140	4.38	3.91	25.8	6.4	66	1.5	0.3	1.01	0.25	2.58	0.06	0.01	170	12.9	10.5	28.5	0.18
218	1	60	92	2.83	2.72	40.4	2.6	55.5	1.5	0	1.1	0.07	1.51	0.04	0	63	13.3	9.9	27.9	0.06
219	0	46	155	4.72	3.55	32.7	4.5	61.9	0.6	0.3	1.16	0.16	2.2	0.02	0.01	110	16.2	11.6	36.8	0.13
220	1	63	142	4.64	4.29	48.5	5.8	40.8	4.7	0.2	2.08	0.25	1.75	0.2	0.01	86	14.2	11.3	34.6	0.1
221	0	59	142	4.45	4.98	38.4	6	53.4	2	0.2	1.91	0.3	2.66	0.1	0.01	280	11.3	10.4	27.7	0.29
222	0	78	154	5.01	3.54	21.5	4	59.8	3.4	0.3	1.15	0.14	2.12	0.12	0.01	46	18.7	12.7	43.6	0.06
223	0	76	104	3.34	3.85	39.7	4.7	52.2	3.1	0.3	1.53	0.18	2.01	0.12	0.01	112	13.3	10.8	31	0.12
224	0	27	166	5.9	5.41	34.9	9.4	54.2	1.3	0.2	1.89	0.51	2.93	0.07	0.01	201	10.9	10	24.8	0.2
225	1	39	120	4.43	9.91	50.9	2.6	45.2	1.3	0	5.04	0.26	4.48	0.13	0	282	13.2	11	33	0.31
226	0	45	166	5.63	8.35	27.3	3.4	67.7	1.6	0	2.28	0.28	5.66	0.13	0	123	13.9	10.8	31.4	0.13
227	0	57	140	4.58	3.1	29.4	7.7	61.6	1.3	0	0.91	0.24	1.91	0.04	0	78	17.1	11.7	37.1	0.09
228	0	49	164	5.58	4.47	29.8	3.6	61.7	4.7	0.2	1.33	0.16	2.76	0.21	0.01	174	15.3	10.9	32.4	0.19
229	1	67	154	5.36	3.8	45.3	5.8	47	1.6	0.3	1.72	0.22	1.79	0.06	0.01	75	16.1	11.6	38.2	0.09
230	0	51	142	4.63	3.18	38.7	5.7	54.4	0.9	0.3	1.23	0.18	1.73	0.03	0.01	106	12.4	10.9	30.7	0.12
231	1	63	123	4.06	2.23	34.1	2.2	63.7	0	0	0.76	0.05	1.42	0	0	97	14.3	11.2	35	0.11
232	0	28	153	5.25	6.2	40.8	3.5	54.7	0.8	0.2	2.53	0.22	3.39	0.05	0.01	174	15.2	11.6	36.9	0.2
233	0	27	157	5.13	3.92	27.8	5.9	64.8	1.5	0	1.09	0.23	2.54	0.06	0	179	11.7	9.8	23.8	0.17
234	1	62	131	4.35	4.27	35.4	3.5	59.7	1.4	0	1.51	0.15	2.55	0.06	0	150	16	11.8	36.6	0.18
235	0	57	136	4.01	3.44	34	6.4	57.3	2	0.3	1.17	0.22	1.97	0.07	0.01	155	11.8	10.9	31.1	0.17
236	0	40	119	3.66	4.66	42.7	2.4	53.4	1.5	0	1.99	0.11	2.49	0.07	0	161	11.7	10.6	28.8	0.17
237	1	68	128	4.29	3.57	39.2	2.8	55.2	2.5	0.3	1.4	0.1	1.97	0.09	0.01	84	13.2	10.4	29.7	0.09
238	1	61	129	4.12	3.88	47.4	5.2	45.3	1.8	0.3	1.84	0.2	1.76	0.07	0.01	252	9.6	9	17.4	0.23
239	1	56	115	4.13	2.82	37.2	3.2	58.9	0.7	0	1.05	0.09	1.66	0.02	0	72	11.4	9.9	24.3	0.07
240	0	52	157	4.91	5.66	36.6	4.9	56.7	1.6	0.2	2.07	0.28	3.21	0.09	0.01	153	13.9	11.2	34.7	0.17
242	1	63	122	4.08	3.55	36.3	7.3	53.8	2.3	0.3	1.29	0.26	1.91	0.08	0.01	157	13.2	11.1	33.5	0.17
243	1	70	133	4.52	2.79	57.3	5	34.8	2.2	0.7	1.6	0.14	0.97	0.06	0.02	181	14.5	11.3	36.2	0.2
244	0	52	152	4.89	8.87	45.5	4.3	47.2	3	0	4.04	0.38	4.18	0.27	0	244	12	10.6	28.8	0.26
245	1	50	146	5.1	4.31	38.7	4.2	55.7	1.2	0.2	1.67	0.18	2.4	0.05	0.01	151	17.4	12.4	43.4	0.19
246	1	63	133	4.37	3.85	38.2	4.2	56.6	0.5	0.5	1.47	0.16	2.18	0.02	0.02	238	12.4	10.7	30.6	0.26
247	1	57	138	4.31	3.9	41.3	5.6	50.2	2.6	0.3	1.61	0.22	1.96	0.1	0.01	174	15.7	11.5	37.4	0.2
248	0	78	144	4.52	5.28	42	2.1	55.1	0.8	0	2.22	0.11	2.91	0.04	0	88	13.8	11.3	33.2	0.1
250	0	74	157	4.82	3.16	31.6	4.4	57.1	6	0.9	1	0.14	1.8	0.19	0.03	88	17.9	12.7	45.2	0.11
251	1	60	138	4.68	5.35	50.1	3.4	43.1	3.2	0.2	2.68	0.18	2.31	0.17	0.01	180	13.2	11	32.7	0.2
